# Supplementary material for: A comprehensive genetic and phylogenetic study of Trypanosoma spp. in bats and sand flies from shared habitats in Thailand
Source: Parasit Vectors. 2025 Jul 26;18:298. doi: 10.1186/s13071-025-06934-5 (PMC12297788; doi:10.1186/s13071-025-06934-5)
Supplement: Supplementary file 3 — Additional file 3. [file 13071_2025_6934_MOESM3_ESM.xlsx]

## Sheet: Table S1
Supplementary Table S1 Primers for the molecular detection of trypanosomes.
Target gene	Primer name	Sequence (5’-3’)	bp	Tm (°C)	Product size (bp)	Reference
SSU rRNA	TRY927F	GAAACAAGAAACACGGGAG	19	53.8	930 bp	(Noyes et al., 1999)
	TRY927R	CTACTGGGCAGCTTGGA	17	57.6
	SSU561F	TGG GAT AAC AAA GGA GCA GCC	21	54.6	560 bp	(Cai et al., 2019)
	SSU561R	CTG AGA CTG TAA CCT CAA AGC	21	53.8
gGAPDH	GAPDHF	CTYMTCGGNAMKGAGATYGAYG	22	52.6	820 bp	(McInnes et al., 2009)
	GAPDHR	GRTKSGARTADCCCCACTCG	20	54.7
	G4a	GTTYTGCAGSGTCGCCTTGG	20	62.8	780 bp	(Hamilton et al., 2004)
COI	VertCOI_7194_F	CGMATRAAYAAYATRAGCTTCTGAY	25	53.2	395 bp
	Mod_RepCOI_R	TTCDGGRTGNCCRAARAATCA	21	56.2		(Reeves et al. 2018)
