# Supplementary material for: A comprehensive genetic and phylogenetic study of Trypanosoma spp. in bats and sand flies from shared habitats in Thailand
Source: Parasit Vectors. 2025 Jul 26;18:298. doi: 10.1186/s13071-025-06934-5 (PMC12297788; doi:10.1186/s13071-025-06934-5)
Supplement: Supplementary file 4 — Additional file 4. [file 13071_2025_6934_MOESM4_ESM.xlsx]

## Sheet: Table S2
Supplementary Table S2 Thermal cycling conditions applied in this research.
SSU rRNA gene
1st Round				2nd Round-Takara Ex Taq				2nd Round-Mighty Amp
Steps	Temp (°C)	Time (min)	Tmp/Cycl	Steps	Temp (°C)	Time (min)	Tmp/Cycl	Steps	Temp (°C)	Time (min)	Tmp/Cycl
Initial Denaturation	94.0 °C	02:00:00	1TmP	Initial Denaturation	94.0 °C	02:00:00	1TmP	Initial Denaturation	98.0 °C	02:00:00	1TmP
Denaturation	98.0 °C	00:10:00	3TmP 40 Cyc	Denaturation	98.0 °C	00:10:00	3TmP 40 Cyc	Denaturation	98.0 °C	00:10:00	3TmP 40 Cyc
Annealing	52.0 °C	00:30:00		Annealing	55.0 °C	00:30:00		Annealing	55.0 °C	00:15:00
Extension	68.0 °C	01:00:00		Extension	72.0 °C	01:00:00		Extension	68.0 °C	01:00:00
Final Extension	68.0 °C	07:00:00	2TmP 1 Cyc	Final Extension	72.0 °C	07:00:00	2TmP 1 Cyc	Final Extension	68.0 °C	07:00:00	2TmP 1 Cyc
	12.0°C	Infinite time			12.0°C	Infinite time			12.0°C	Infinite time
gGAPDH gene
1st Round				2nd Round-Takara Ex Taq				2nd Round-Mighty Amp
Steps	Temp (°C)	Time (min)	Tmp/Cycl	Steps	Temp (°C)	Time (min)	Tmp/Cycl	Steps	Temp (°C)	Time (min)	Tmp/Cycl
Initial Denaturation	94.0 °C	02:00:00	1TmP	Initial Denaturation	94.0 °C	04:00:00	1TmP	Initial Denaturation	98.0 °C	02:00:00	1TmP
Denaturation	98.0 °C	00:10:00	3TmP 40 Cyc	Denaturation	94.0 °C	00:30:00	3TmP 40 Cyc	Denaturation	98.0 °C	00:10:00	3TmP 40 Cyc
Annealing	55.0 °C	00:30:00		Annealing	57.0 °C	00:30:00		Annealing	57.0 °C	00:15:00
Extension	68.0 °C	00:30:00		Extension	68.0 °C	01:00:00		Extension	68.0 °C	01:00:00
Final Extension	68.0 °C	05:00:00	2TmP 1 Cyc	Final Extension	69.0 °C	05:00:00	2TmP 1 Cyc	Final Extension	68.0 °C	07:00:00	2TmP 1 Cyc
	12.0°C	Infinite time			12.0°C	Infinite time			12.0°C	Infinite time
COI vertebrate gene
Initial Denaturation	94.0 °C	03:00:00	1TmP
Denaturation	94.0 °C	00:40:00	3TmP 40 Cyc
Annealing	48.5 °C	00:30:00
Extension	72.0 °C	01:00:00
Final Extension	72.0 °C	07:00:00	2TmP 1 Cyc
	12.0°C	Infinite time
