# Supplementary material for: A comprehensive genetic and phylogenetic study of Trypanosoma spp. in bats and sand flies from shared habitats in Thailand
Source: Parasit Vectors. 2025 Jul 26;18:298. doi: 10.1186/s13071-025-06934-5 (PMC12297788; doi:10.1186/s13071-025-06934-5)
Supplement: Supplementary file 5 — Additional file 5. [file 13071_2025_6934_MOESM5_ESM.xlsx]

## Sheet: Table S3
Additional file 3: Supplementary Table S3 BLASTn search results of bat and sandfly trypanosomes
Sample ID	GeneBank ID
	SSU rRNA						gGAPDH
	Accession No	Species	Query Coverage	% identity	Country	Host	Accession No	Species	Query Coverage	% identity	Country	Host
THBAT21_11	MK625438	Trypanosoma sp.	0.97	0.9883	China	Rhinolophus pusillus	N/A	N/A	N/A	N/A	N/A	N/A
THBAT21_51	MZ606791	Trypanosoma sp.	1	1	Thailand	Hipposideros pomona	OL691564	Trypanosoma sp.	1	1	Thailand	Hipposideros gentilis
THBAT21_58	MZ606791	Trypanosoma sp.	1	1	Thailand	Hipposideros pomona	OL691564	Trypanosoma sp.	1	1	Thailand	Hipposideros gentilis
THBAT21_73	MZ606783	Trypanosoma sp.	1	1	Thailand	Rhinolopus malayanus	OL691562	Trypanosoma sp.	1	0.9974	Thailand	Rhinolophus pearsonii
THBAT21_79	MZ606798	Trypanosoma sp.	1	0.9889	Thailand	Taphozous melanopogon	N/A	N/A	N/A	N/A	N/A
THBAT21_87	MZ606798	Trypanosoma sp.	1	1	Thailand	Taphozous melanopogon	N/A	N/A	N/A	N/A	N/A
THBAT21_90	MZ606783	Trypanosoma sp.	1	1	Thailand	Rhinolopus malayanus	N/A	N/A	N/A	N/A	N/A
THBAT21_102	MZ606797	Trypanosoma noyesi	1	1	Thailand	Megaderma spasma	N/A	N/A	N/A	N/A	N/A
THBAT21_104	MZ606797	Trypanosoma noyesi	1	1	Thailand	Megaderma spasma	N/A	N/A	N/A	N/A	N/A
THBAT21_108	MZ606797	Trypanosoma noyesi	1	1	Thailand	Megaderma spasma	N/A	N/A	N/A	N/A	N/A
THBAT21_109	MZ606797	Trypanosoma noyesi	1	1	Thailand	Megaderma spasma	N/A	N/A	N/A	N/A	N/A
THBAT21_120	MZ606797	Trypanosoma noyesi	1	1	Thailand	Megaderma spasma	N/A	N/A	N/A	N/A	N/A
THBAT21_124	MZ606783	Trypanosoma sp.	1	1	Thailand	Rhinolopus malayanus	OL691562	Trypanosoma sp.	1	0.9987	Thailand	Rhinolophus pearsonii
THBAT21_125	MZ606783	Trypanosoma sp.	1	1	Thailand	Rhinolopus malayanus	N/A	N/A	N/A	N/A	N/A
THBAT21_126	MZ606783	Trypanosoma sp.	0.98	0.9923	Thailand	Rhinolopus malayanus	OL691559	Trypanosoma sp.	1	0.9987	Thailand	Rhinolophus pearsonii
THBAT21_127	MZ606783	Trypanosoma sp.	1	1	Thailand	Rhinolopus malayanus	N/A	N/A	N/A	N/A	N/A
THBAT21_128	MZ606783	Trypanosoma sp.	1	1	Thailand	Rhinolopus malayanus	OL691562	Trypanosoma sp.	1	0.9987	Thailand	Rhinolophus pearsonii
THBAT21_129	MZ606783	Trypanosoma sp.	1	1	Thailand	Rhinolopus malayanus	N/A	N/A	N/A	N/A	N/A
THBAT23_03	MZ606796	Trypanosoma dionisii	1	1	Thailand	Myotis siligorensis	OL691566	Trypanosoma dionisii	1	1	Thailand	Myotis siligorensis
THBAT23_05	MZ606796	Trypanosoma dionisii	1	1	Thailand	Myotis siligorensis	OL691566	Trypanosoma dionisii	1	1	Thailand	Myotis siligorensis
THBAT23_06	MZ606796	Trypanosoma dionisii	1	1	Thailand	Myotis siligorensis	OL691566	Trypanosoma dionisii	1	1	Thailand	Myotis siligorensis
THBAT23_07	MZ606796	Trypanosoma dionisii	1	1	Thailand	Myotis siligorensis	N/A	N/A	N/A	N/A	N/A
THBAT23_08	MZ606796	Trypanosoma dionisii	1	1	Thailand	Myotis siligorensis	OL691566	Trypanosoma dionisii	1	1	Thailand	Myotis siligorensis
THBAT23_14	MZ606796	Trypanosoma dionisii	1	1	Thailand	Myotis siligorensis	LC326399	Trypanosoma dionisii	1	1	Japan	Miniopterus fuliginosus
THBAT23_18	MZ606796	Trypanosoma dionisii	1	1	Thailand	Myotis siligorensis	OL691566	Trypanosoma dionisii	1	1	Thailand	Myotis siligorensis
THBAT23_27	MZ606797	Trypanosoma noyesi	1	1	Thailand	Megaderma spasma	N/A	N/A	N/A	N/A	N/A
THBAT23_28	MZ606797	Trypanosoma noyesi	1	1	Thailand	Megaderma spasma	N/A	N/A	N/A	N/A	N/A
THBAT23_100	MZ606797	Trypanosoma noyesi	1	1	Thailand	Megaderma spasma	OL691563	Trypanosoma noyesi	1	1	Thailand	Megaderma spasma
THBAT23_116	MZ606798	Trypanosoma sp.	1	1	Thailand	Taphozous melanopogon	N/A	N/A	N/A	N/A	N/A
THBAT23_120	MZ606790	Trypanosoma sp.	1	1	Thailand	Hipposideros pomona	OL691564	Trypanosoma sp.	1	0.9974	Thailand	Hipposideros gentilis
THBAT23_132	MZ606783	Trypanosoma sp.	1	0.9924	Thailand	Rhinolopus malayanus	N/A	N/A	N/A	N/A	N/A
THBAT23_175	MZ606797	Trypanosoma noyesi	1	1	Thailand	Megaderma spasma	OL691559	Trypanosoma sp.	1	0.9161	Thailand	Rhinolophus pearsonii
THBAT23_176	MZ606783	Trypanosoma sp.	1	1	Thailand	Rhinolopus malayanus	OL691559	Trypanosoma sp.	1	0.9764	Thailand	Rhinolophus pearsonii
THBAT23_247	MZ606797	Trypanosoma noyesi	1	1	Thailand	Megaderma spasma	OL691563	Trypanosoma noyesi	1	1	Thailand	Megaderma spasma
THBAT23_250	MZ606797	Trypanosoma noyesi	1	1	Thailand	Megaderma spasma	OL691563	Trypanosoma noyesi	0.99	0.9987	Thailand	Megaderma spasma
THBAT23_251	MZ606797	Trypanosoma noyesi	1	1	Thailand	Megaderma spasma	OL691563	Trypanosoma noyesi	1	0.9987	Thailand	Megaderma spasma
THBAT23_252	MZ606783	Trypanosoma sp.	1	1	Thailand	Rhinolopus malayanus	OL691559	Trypanosoma sp.	1	0.9764	Thailand	Rhinolophus pearsonii
THBAT23_280	MZ606791	Trypanosoma sp.	1	1	Thailand	Hipposideros pomona	N/A	N/A	N/A	N/A	N/A
THBAT23_295	MZ606798	Trypanosoma sp.	1	1	Thailand	Taphozous melanopogon	N/A	N/A	N/A	N/A	N/A
THBAT23_313	MZ606798	Trypanosoma sp.	1	1	Thailand	Taphozous melanopogon	N/A	N/A	N/A	N/A	N/A
THSF22_09	ON680832	Trypanosoma sp.	1	1	Thailand	Sergentomyia khawi	AJ620253	Trypanosoma mega	1	0.9672	Africa	Bufo regularis
