# Supplementary material for: A comprehensive genetic and phylogenetic study of Trypanosoma spp. in bats and sand flies from shared habitats in Thailand
Source: Parasit Vectors. 2025 Jul 26;18:298. doi: 10.1186/s13071-025-06934-5 (PMC12297788; doi:10.1186/s13071-025-06934-5)
Supplement: Supplementary file 6 — Additional file 6. [file 13071_2025_6934_MOESM6_ESM.xlsx]

## Sheet: Table S4
Supplementary Table S4 GenBank accession numbers (deposited to GenBank database) for the sequences obtained in this study
Isolate	Sequence name	Host	Geographical Origin	GenBank accession no.
				18S rRNA	gGAPDH
THBAT21_11	Trypanosoma sp. 3	Hipposideros atrox	Ko Yao noi Island	PV225319	NA
THBAT21_51	Trypanosoma sp. 2	Hipposideros gentilis	Phra cave	PV225309	PV239513
THBAT21_58	Trypanosoma sp. 2	Hipposideros gentilis	Phra cave	PV225310	PV239514
THBAT21_73	Trypanosoma sp. 3	Rhinolophus pearsonii	Phra cave	PV225320	PV239516
THBAT21_79	Trypanosoma sp. 4	Taphozous melanopogon	Phra cave	PV225332	NA
THBAT21_87	Trypanosoma sp. 4	Taphozous melanopogon	Phra cave	PV225333	NA
THBAT21_90	Trypanosoma sp. 3	Taphozous melanopogon	Phra cave	PV225321	NA
THBAT21_102	Trypanosoma noyesi	Megaderma spasma	Phra cave	PV225294	NA
THBAT21_104	Trypanosoma noyesi	Rhinolophus coelophyllus	Ma Glue Cave	PV225295	NA
THBAT21_108	Trypanosoma noyesi	Rhinolophus coelophyllus	Ma Glue Cave	PV225296	NA
THBAT21_109	Trypanosoma noyesi	Rhinolophus coelophyllus	Ma Glue Cave	PV225297	NA
THBAT21_120	Trypanosoma noyesi	Megaderma spasma	Darwvading Cave	PV225298	NA
THBAT21_124	Trypanosoma sp. 3	Rhinolophus pearsonii	Darwvading Cave	PV225322	PV239517
THBAT21_125	Trypanosoma sp. 3	Rhinolophus pearsonii	Darwvading Cave	PV225323	NA
THBAT21_126	Trypanosoma sp. 3	Rhinolophus pearsonii	Darwvading Cave	PV225324	PV239518
THBAT21_127	Trypanosoma sp. 3	Rhinolophus pearsonii	Darwvading Cave	PV225325	NA
THBAT21_128	Trypanosoma sp. 3	Rhinolophus pearsonii	Darwvading Cave	PV225326	PV239519
THBAT21_129	Trypanosoma sp. 3	Rhinolophus pearsonii	Darwvading Cave	PV225327	NA
THBAT23_03	Trypanosoma dionisii	Myotis siligorensis	Manow Phee cave	PV225285	PV239502
THBAT23_05	Trypanosoma dionisii	Myotis siligorensis	Manow Phee cave	PV225286	PV239503
THBAT23_06	Trypanosoma dionisii	Myotis siligorensis	Manow Phee cave	PV225287	PV239504
THBAT23_07	Trypanosoma dionisii	Myotis siligorensis	Manow Phee cave	PV225288	NA
THBAT23_08	Trypanosoma dionisii	Myotis siligorensis	Manow Phee cave	PV225289	PV239505
THBAT23_14	Trypanosoma dionisii	Myotis siligorensis	Manow Phee cave	PV225290	PV239506
THBAT23_18	Trypanosoma dionisii	Myotis siligorensis	Manow Phee cave	PV225291	PV239507
THBAT23_27	Trypanosoma noyesi	Megaderma spasma	Phra cave	PV225299	NA
THBAT23_28	Trypanosoma noyesi	Megaderma spasma	Phra cave	PV225300	NA
THBAT23_100	Trypanosoma noyesi	Megaderma spasma	Phra cave	PV225301	PV239508
THBAT23_116	Trypanosoma sp. 4	Rhinolophus thomasi	Phra cave	PV225334	NA
THBAT23_120	Trypanosoma sp. 2	Hipposideros gentilis	Phra cave	PV225311	PV239515
THBAT23_132	Trypanosoma sp. 3	Hipposideros cineraceus	Phra cave	PV225328	NA
THBAT23_175	Trypanosoma noyesi	Megaderma spasma	Phra cave	PV225302	PV239509
THBAT23_176	Trypanosoma sp. 3	Rhinolophus coelophyllus	Phra cave	PV225329	PV239520
THBAT23_247	Trypanosoma noyesi	Megaderma spasma	Phra cave	PV225303	PV239510
THBAT23_250	Trypanosoma noyesi	Megaderma spasma	Phra cave	PV225304	PV239511
THBAT23_251	Trypanosoma noyesi	Megaderma spasma	Phra cave	PV225305	PV239512
THBAT23_252	Trypanosoma sp. 3	Rhinolophus coelophyllus	Phra cave	PV225330	PV239521
THBAT23_280	Trypanosoma sp. 2	Hipposideros gentilis	Phra cave	PV225312	NA
THBAT23_295	Trypanosoma sp. 4	Taphozous melanopogon	Phra cave	PV225335	NA
THBAT23_313	Trypanosoma sp. 4	Taphozous melanopogon	Koh Kham Island	PV225336	NA
THSF22_09	Trypanosoma sp. 1	Phlebotomus stantoni	Tiger Cave	PV225390	PV239522
NA=Not available
