# Supplementary material for: A comprehensive genetic and phylogenetic study of Trypanosoma spp. in bats and sand flies from shared habitats in Thailand
Source: Parasit Vectors. 2025 Jul 26;18:298. doi: 10.1186/s13071-025-06934-5 (PMC12297788; doi:10.1186/s13071-025-06934-5)
Supplement: Supplementary file 7 — Additional file 7. [file 13071_2025_6934_MOESM7_ESM.xlsx]

## Sheet: Table S5
Supplementary Table S5 Record of reference sequences downloaded from GenBank database that were used with study sequences in phylogenetic trees.
SSU rRNA				gGAPDH
Species	Accession	Country	Host	Species	Accession	Country	Host
Trypanosoma sp.	MH989542	Thailand	Sandfly	Trypanosoma cruzi	GQ140352	Brazil	Bat
Trypanosoma sp.	MH989544	Thailand	Sandfly	Trypanosoma cruzi	KT305794	Brazil	Bat
Trypanosoma sp.	MH989547	Thailand	Sandfly	Trypanosoma cruzi	AJ620268	Bolivia	Triatomine
Trypanosoma sp.	MH989548	Thailand	Sandfly	Trypanosoma cruzi	GQ140351	Brazil	Opossum
Trypanosoma sp.	MH989549	Thailand	Sandfly	Trypanosoma cruzi	MG471429	Brazil	Bat
Trypanosoma sp.	MH989550	Thailand	Sandfly	Trypanosoma cruzi	MG471430	Brazil	Bat
Trypanosoma sp.	MH989553	Thailand	Sandfly	Trypanosoma cruzi	KT305793	Brazil	Bat
Trypanosoma sp.	MH989554	Thailand	Sandfly	Trypanosoma cruzi	KT305795	Brazil	Bat
Trypanosoma sp.	MH989555	Thailand	Sandfly	Trypanosoma cruzi	AJ620269	Chile	Triatomine
Trypanosoma sp.	ON680832	Thailand	Sandfly	Trypanosoma cruzi	GQ140355	Brazil	Human
Trypanosoma sp.	AB520638	Pakistan	Sandfly	Trypanosoma cruzi marinkellei	AJ620270	Brazil	Bat
Trypanosoma rotatorium	AJ009161	Canada	Bullfrog	Trypanosoma cruzi marinkellei	FJ649495	Australia	Koala
Trypanosoma mega	AJ009157	Africa	African toad	Trypanosoma cruzi marinkellei	GQ140360	Brazil	Bat
Trypanosoma rotatorium	U39583	USA	American bullfrog	Trypanosoma erneyi	JN040964	Mozambique	Bat
Trypanosoma ranarum	OR373915	USA	Green frog	Trypanosoma erneyi	JN040965	Mozambique	Bat
Trypanosoma livingstonei	KF192979	Mozambique	Bat	Trypanosoma sp.	OL691564	Thailand	Bat
Trypanosoma livingstonei	KF192981	Mozambique	Bat	Trypanosoma sp.	OL691565	Thailand	Bat
Trypanosoma livingstonei	KF192982	Mozambique	Bat	Trypanosoma sp.	OL691569	Thailand	Bat
Trypanosoma livingstonei	KF192984	Mozambique	Bat	Trypanosoma dionisii	OL691566	Thailand	Bat
Trypanosoma noyesi	KX008315	Australia	Tabanid fly	Trypanosoma dionisii	OL691567	Thailand	Bat
Trypanosoma noyesi	KX008319	Australia	Tabanid fly	Trypanosoma dionisii	LC326399	Japan	Bat
Trypanosoma noyesi	MK603815	Thailand	Sand fly	Trypanosoma dionisii	PP438714	China	Human
Trypanosoma noyesi	MZ606787	Thailand	Bat	Trypanosoma dionisii	PP555249	China	Human
Trypanosoma noyesi	MZ606797	Thailand	Bat	Trypanosoma dionisii	MH393931	China	Bat
Trypanosoma dionisii	LC326397	Japan	Bat	Trypanosoma dionisii	GQ140362	Brazil	Bat
Trypanosoma dionisii	MZ606796	Thailand	Bat	Trypanosoma dionisii	FN599055	UK	Bat
Trypanosoma dionisii	FJ001667	Brazil	Bat	Trypanosoma dionisii	FN599056	UK	Bat
Trypanosoma dionisii	KR905444	Brazil	Human	Trypanosoma dionisii	MH393930	China	Bat
Trypanosoma dionisii	KY689927	Brazil	Bat	Trypanosoma dionisii	MH393937	China	Bat
Trypanosoma dionisii	OR660629	Mexico	Bat	Trypanosoma dionisii	FJ649494	Australia	Koala
Trypanosoma cruzi	AF239981	Brazil	NA	Trypanosoma dionisii	PP181965	China	Bat
Trypanosoma cruzi	FJ900240	Brazil	Bat	Trypanosoma noyesi	OL691563	Thailand	Bat
Trypanosoma cruzi	AF303660	Brazil	NA	Trypanosoma noyesi	OL691568	Thailand	Bat
Trypanosoma cruzi	FJ900241	Brazil	Bat	Trypanosoma sp.	AB520637	Pakistan	Sand fly
Trypanosoma cruzi	AF301912	Brazil	NA	Trypanosoma mega	AJ620253	Africa	Frog
Trypanosoma cruzi	JN942610	Brazil	NA	Trypanosoma rotatorium	AJ620256	Canada	Frog
Trypanosoma cruzi	JN942611	Brazil	NA	Trypanosoma granulosum	AJ620247	Portugal	Eel
Trypanosoma cruzi marinkellei	FJ001664	Brazil	Bat	Trypanosoma binneyi	AJ620266	Australia	Platypus
Trypanosoma erneyi	JN040987	Mozambique	Bat	Trypanosoma boissoni	AJ620245	Senegal	Panray
Trypanosoma erneyi	JN040988	Mozambique	Bat	Trypanosoma livingstonei	KF192958	Mozambique	Bat
Trypanosoma erneyi	JN040989	Mozambique	Bat	Trypanosoma livingstonei	KF192959	Mozambique	Bat
Trypanosoma sp.	MZ606790	Thailand	Bat	Trypanosoma livingstonei	KF192960	Mozambique	Bat
Trypanosoma sp.	MZ606791	Thailand	Bat	Trypanosoma livingstonei	KF192965	Mozambique	Bat
Trypanosoma sp.	MZ606798	Thailand	Bat	Trypanosoma sp.	OL691562	Thailand	Bat
Trypanosoma sp.	MZ606783	Thailand	Bat	Trypanosoma sp.	OL691559	Thailand	Bat
Trypanosoma noyesi	OP022194	Thailand	Sand fly	Trypanosoma lewisi	AJ620272	N/A	Rat
Trypanosoma noyesi	OP861666	Thailand	Sand fly
Trypanosoma noyesi	OP010076	Thailand	Sand fly
Trypanosoma lewisi	KP098536	China	Rat
