# Supplementary material for: A comprehensive genetic and phylogenetic study of Trypanosoma spp. in bats and sand flies from shared habitats in Thailand
Source: Parasit Vectors. 2025 Jul 26;18:298. doi: 10.1186/s13071-025-06934-5 (PMC12297788; doi:10.1186/s13071-025-06934-5)
Supplement: Supplementary file 8 — Additional file 8. [file 13071_2025_6934_MOESM8_ESM.xlsx]

## Sheet: Table S6
Table S6 Compilation of bat species from blood collected and screened for trypanosomes.
Sample ID	Bat species	Sex	Status	Location	Province	Microscopy	SSUrRNA	gGAPDH
THBat21_001	Hipposideros atrox	F	Pregnant	Koh Yao Noi Island	Phangnga	Negative	Negative	Negative
THBat21_002	Hipposideros atrox	F	Pregnant	Koh Yao Noi Island	Phangnga	Negative	Negative	Negative
THBat21_003	Rhinolophus refulgens	M	Adult	Koh Yao Noi Island	Phangnga	Negative	Negative	Negative
THBat21_004	Rhinolophus malayanus	F	Pregnant	Koh Yao Noi Island	Phangnga	Negative	Negative	Negative
THBat21_005	Hipposideros atrox	M	Adult	Koh Yao Noi Island	Phangnga	Negative	Negative	Negative
THBat21_006	Hipposideros atrox	M	Adult	Koh Yao Noi Island	Phangnga	Negative	Negative	Negative
THBat21_007	Hipposideros atrox	M	Adult	Koh Yao Noi Island	Phangnga	Negative	Negative	Negative
THBat21_008	Hipposideros atrox	M	Adult	Koh Yao Noi Island	Phangnga	Negative	Negative	Negative
THBat21_009	Hipposideros atrox	F	Pregnant	Koh Yao Noi Island	Phangnga	Negative	Negative	Negative
THBat21_010	Hipposideros atrox	F	Pregnant	Koh Yao Noi Island	Phangnga	Negative	Negative	Negative
THBat21_011	Hipposideros atrox	M	Adult	Koh Yao Noi Island	Phangnga	Negative	Positive	Negative
THBat21_012	Hipposideros atrox	M	Adult	Koh Yao Noi Island	Phangnga	Negative	Negative	Negative
THBat21_013	Hipposideros atrox	M	Adult	Koh Yao Noi Island	Phangnga	Negative	Negative	Negative
THBat21_014	Hipposideros atrox	M	Adult	Koh Yao Noi Island	Phangnga	Negative	Negative	Negative
THBat21_015	Hipposideros atrox	M	Adult	Koh Yao Noi Island	Phangnga	Negative	Negative	Negative
THBat21_016	Hipposideros atrox	F	Pregnant	Koh Yao Noi Island	Phangnga	Negative	Negative	Negative
THBat21_017	Hipposideros atrox	M	Adult	Koh Yao Noi Island	Phangnga	Negative	Negative	Negative
THBat21_018	Hipposideros atrox	M	Adult	Koh Yao Noi Island	Phangnga	Negative	Negative	Negative
THBat21_019	Hipposideros atrox	M	Adult	Koh Yao Noi Island	Phangnga	Negative	Negative	Negative
THBat21_020	Hipposideros atrox	M	Adult	Koh Yao Noi Island	Phangnga	Negative	Negative	Negative
THBat21_021	Hipposideros atrox	M	Adult	Koh Yao Noi Island	Phangnga	Negative	Negative	Negative
THBat21_022	Hipposideros atrox	F	Pregnant	Koh Yao Noi Island	Phangnga	Negative	Negative	Negative
THBat21_023	Hipposideros atrox	M	Adult	Koh Yao Noi Island	Phangnga	Negative	Negative	Negative
THBat21_024	Hipposideros atrox	M	Adult	Koh Yao Noi Island	Phangnga	Negative	Negative	Negative
THBat21_025	Hipposideros atrox	M	Adult	Koh Yao Noi Island	Phangnga	Negative	Negative	Negative
THBat21_026	Hipposideros atrox	M	Adult	Koh Yao Noi Island	Phangnga	Negative	Negative	Negative
THBat21_027	Hipposideros atrox	M	Adult	Koh Yao Noi Island	Phangnga	Negative	Negative	Negative
THBat21_028	Hipposideros atrox	F	Adult	Koh Yao Noi Island	Phangnga	Negative	Negative	Negative
THBat21_029	Hipposideros atrox	M	Adult	Koh Yao Noi Island	Phangnga	Negative	Negative	Negative
THBat21_030	Hipposideros atrox	F	Pregnant	Koh Yao Noi Island	Phangnga	Negative	Negative	Negative
THBat21_031	Hipposideros atrox	M	Adult	Koh Yao Noi Island	Phangnga	Negative	Negative	Negative
THBat21_032	Myotis muricola	M	Adult	Thiwson Resort	Phangnga	Negative	Negative	Negative
THBat21_033	Myotis muricola	F	Adult	Thiwson Resort	Phangnga	Negative	Negative	Negative
THBat21_034	Craseonycteris thonglongyai	M	Adult	Phra cave	Kanchanaburi	Negative	Negative	Negative
THBat21_037	Hipposideros gentilis	M	Adult	Phra cave	Kanchanaburi	Negative	Negative	Negative
THBat21_038	Hipposideros gentilis	M	Adult	Phra cave	Kanchanaburi	Negative	Negative	Negative
THBat21_039	Hipposideros gentilis	M	Adult	Phra cave	Kanchanaburi	Negative	Negative	Negative
THBat21_040	Hipposideros gentilis	M	Adult	Phra cave	Kanchanaburi	Negative	Negative	Negative
THBat21_041	Hipposideros gentilis	M	Adult	Phra cave	Kanchanaburi	Negative	Negative	Negative
THBat21_042	Hipposideros gentilis	M	Adult	Phra cave	Kanchanaburi	Negative	Negative	Negative
THBat21_043	Hipposideros gentilis	M	Adult	Phra cave	Kanchanaburi	Negative	Negative	Negative
THBat21_044	Hipposideros gentilis	M	Adult	Phra cave	Kanchanaburi	Negative	Negative	Negative
THBat21_045	Hipposideros gentilis	M	Adult	Phra cave	Kanchanaburi	Negative	Negative	Negative
THBat21_046	Hipposideros gentilis	M	Adult	Phra cave	Kanchanaburi	Negative	Negative	Negative
THBat21_047	Hipposideros gentilis	M	Adult	Phra cave	Kanchanaburi	Negative	Negative	Negative
THBat21_048	Hipposideros gentilis	M	Adult	Phra cave	Kanchanaburi	Negative	Negative	Negative
THBat21_049	Hipposideros gentilis	M	Adult	Phra cave	Kanchanaburi	Negative	Negative	Negative
THBat21_050	Hipposideros gentilis	F	Adult	Phra cave	Kanchanaburi	Negative	Negative	Negative
THBat21_051	Hipposideros gentilis	M	Adult	Phra cave	Kanchanaburi	Negative	Positive	Positive
THBat21_052	Hipposideros cineraceus	M	Adult	Phra cave	Kanchanaburi	Negative	Negative	Negative
THBat21_053	Hipposideros gentilis	M	Adult	Phra cave	Kanchanaburi	Negative	Negative	Negative
THBat21_054	Hipposideros gentilis	M	Adult	Phra cave	Kanchanaburi	Negative	Negative	Negative
THBat21_055	Hipposideros gentilis	M	Adult	Phra cave	Kanchanaburi	Negative	Negative	Negative
THBat21_056	Hipposideros gentilis	F	Adult	Phra cave	Kanchanaburi	Negative	Negative	Negative
THBat21_057	Hipposideros gentilis	F	Adult	Phra cave	Kanchanaburi	Negative	Negative	Negative
THBat21_058	Hipposideros gentilis	M	Adult	Phra cave	Kanchanaburi	Negative	Positive	Positive
THBat21_059	Hipposideros gentilis	F	Adult	Phra cave	Kanchanaburi	Negative	Negative	Negative
THBat21_060	Hipposideros gentilis	M	Adult	Phra cave	Kanchanaburi	Negative	Negative	Negative
THBat21_061	Hipposideros gentilis	F	Adult	Phra cave	Kanchanaburi	Negative	Negative	Negative
THBat21_062	Hipposideros gentilis	M	Adult	Phra cave	Kanchanaburi	Negative	Negative	Negative
THBat21_063	Hipposideros gentilis	M	Adult	Phra cave	Kanchanaburi	Negative	Negative	Negative
THBat21_064	Hipposideros gentilis	M	Adult	Phra cave	Kanchanaburi	Negative	Negative	Negative
THBat21_065	Hipposideros gentilis	M	Adult	Phra cave	Kanchanaburi	Negative	Negative	Negative
THBat21_066	Hipposideros gentilis	M	Adult	Phra cave	Kanchanaburi	Negative	Negative	Negative
THBat21_067	Hipposideros gentilis	F	Adult	Phra cave	Kanchanaburi	Negative	Negative	Negative
THBat21_068	Hipposideros gentilis	F	Adult	Phra cave	Kanchanaburi	Negative	Negative	Negative
THBat21_069	Hipposideros gentilis	M	Adult	Phra cave	Kanchanaburi	Negative	Negative	Negative
THBat21_070	Hipposideros gentilis	F	Adult	Phra cave	Kanchanaburi	Negative	Negative	Negative
THBat21_071	Hipposideros gentilis	F	Adult	Phra cave	Kanchanaburi	Negative	Negative	Negative
THBat21_072	Craseonycteris thonglongyai	F	Adult nulliparous	Phra cave	Kanchanaburi	Negative	Negative	Negative
THBat21_073	Rhinolophus pearsonii	F	Adult	Phra cave	Kanchanaburi	Positive	Positive	Positive
THBat21_075	Craseonycteris thonglongyai	M	Adult	Phra cave	Kanchanaburi	Negative	Negative	Negative
THBat21_076	Rhinolophus coelophyllus	F	Pregnant	Phra cave	Kanchanaburi	Negative	Negative	Negative
THBat21_077	Megaderma spasma	F	Adult	Phra cave	Kanchanaburi	Negative	Negative	Negative
THBat21_078	Taphozous melanopogon	F	Adult	Phra cave	Kanchanaburi	Negative	Negative	Negative
THBat21_079	Taphozous melanopogon	M	Adult	Phra cave	Kanchanaburi	Negative	Positive	Negative
THBat21_080	Taphozous melanopogon	M	Adult	Phra cave	Kanchanaburi	Negative	Negative	Negative
THBat21_081	Taphozous melanopogon	F	Adult	Phra cave	Kanchanaburi	Negative	Negative	Negative
THBat21_082	Taphozous melanopogon	F	Adult nulliparous	Phra cave	Kanchanaburi	Negative	Negative	Negative
THBat21_083	Taphozous melanopogon	F	Adult nulliparous	Phra cave	Kanchanaburi	Negative	Negative	Negative
THBat21_084	Taphozous melanopogon	F	Adult nulliparous	Phra cave	Kanchanaburi	Negative	Negative	Negative
THBat21_085	Taphozous melanopogon	F	Adult nulliparous	Phra cave	Kanchanaburi	Negative	Negative	Negative
THBat21_086	Taphozous melanopogon	F	Adult nulliparous	Phra cave	Kanchanaburi	Negative	Negative	Negative
THBat21_087	Taphozous melanopogon	F	Adult nulliparous	Phra cave	Kanchanaburi	Negative	Positive	Negative
THBat21_088	Taphozous melanopogon	F	Adult nulliparous	Phra cave	Kanchanaburi	Negative	Negative	Negative
THBat21_089	Taphozous melanopogon	M	Adult	Phra cave	Kanchanaburi	Negative	Negative	Negative
THBat21_090	Taphozous melanopogon	M	Adult	Phra cave	Kanchanaburi	Negative	Positive	Negative
THBat21_091	Taphozous melanopogon	F	Adult	Phra cave	Kanchanaburi	Negative	Negative	Negative
THBat21_092	Taphozous melanopogon	F	Adult	Phra cave	Kanchanaburi	Negative	Negative	Negative
THBat21_093	Taphozous melanopogon	M	Adult	Phra cave	Kanchanaburi	Negative	Negative	Negative
THBat21_094	Taphozous melanopogon	M	Adult	Phra cave	Kanchanaburi	Negative	Negative	Negative
THBat21_095	Taphozous melanopogon	F	Adult	Phra cave	Kanchanaburi	Negative	Negative	Negative
THBat21_096	Taphozous melanopogon	M	Adult	Phra cave	Kanchanaburi	Negative	Negative	Negative
THBat21_097	Taphozous melanopogon	M	Adult	Phra cave	Kanchanaburi	Negative	Negative	Negative
THBat21_098	Taphozous melanopogon	M	Adult	Phra cave	Kanchanaburi	Negative	Negative	Negative
THBat21_099	Taphozous melanopogon	M	Adult	Phra cave	Kanchanaburi	Negative	Negative	Negative
THBat21_100	Taphozous melanopogon	F	Adult	Phra cave	Kanchanaburi	Negative	Negative	Negative
THBat21_101	Taphozous melanopogon	F	Adult	Phra cave	Kanchanaburi	Negative	Negative	Negative
THBat21_102	Megaderma spasma	F	Adult	Phra cave	Kanchanaburi	Negative	Positive	Negative
THBat21_103	Rhinolophus coelophyllus	M	Adult	Ma Gleua Cave	Kanchanaburi	Negative	Negative	Negative
THBat21_104	Rhinolophus coelophyllus	M	Adult	Ma Gleua Cave	Kanchanaburi	Negative	Positive	Negative
THBat21_105	Rhinolophus coelophyllus	M	Adult	Ma Gleua Cave	Kanchanaburi	Negative	Negative	Negative
THBat21_106	Rhinolophus coelophyllus	M	Adult	Ma Gleua Cave	Kanchanaburi	Negative	Negative	Negative
THBat21_107	Rhinolophus coelophyllus	M	Adult	Ma Gleua Cave	Kanchanaburi	Negative	Negative	Negative
THBat21_108	Rhinolophus coelophyllus	M	Adult	Ma Gleua Cave	Kanchanaburi	Negative	Positive	Negative
THBat21_109	Rhinolophus coelophyllus	M	Adult	Ma Gleua Cave	Kanchanaburi	Negative	Positive	Negative
THBat21_110	Rhinolophus coelophyllus	M	Adult	Ma Gleua Cave	Kanchanaburi	Negative	Negative	Negative
THBat21_111	Rhinolophus coelophyllus	M	Adult	Ma Gleua Cave	Kanchanaburi	Negative	Negative	Negative
THBat21_112	Rhinolophus coelophyllus	M	Adult	Ma Gleua Cave	Kanchanaburi	Negative	Negative	Negative
THBat21_113	Myotis siligorensis	M	Adult	Ma Gleua Cave	Kanchanaburi	Negative	Negative	Negative
THBat21_114	Myotis siligorensis	M	Adult	Ma Gleua Cave	Kanchanaburi	Negative	Negative	Negative
THBat21_115	Myotis siligorensis	M	Adult	Ma Gleua Cave	Kanchanaburi	Negative	Negative	Negative
THBat21_116	Myotis siligorensis	M	Adult	Ma Gleua Cave	Kanchanaburi	Negative	Negative	Negative
THBat21_117	Myotis siligorensis	F	Adult	Ma Gleua Cave	Kanchanaburi	Negative	Negative	Negative
THBat21_118	Myotis siligorensis	M	Adult	Ma Gleua Cave	Kanchanaburi	Negative	Negative	Negative
THBat21_119	Megaderma spasma	F	Parous	Darwvading Cave	Kanchanaburi	Negative	Negative	Negative
THBat21_120	Megaderma spasma	F	Parous	Darwvading Cave	Kanchanaburi	Negative	Positive	Negative
THBat21_121	Megaderma spasma	F	Parous	Darwvading Cave	Kanchanaburi	Negative	Negative	Negative
THBat21_122	Hipposideros armiger	F	Nulliparous	Darwvading Cave	Kanchanaburi	Negative	Negative	Negative
THBat21_123	Rhinolophus pearsonii	F	Parous	Darwvading Cave	Kanchanaburi	Negative	Negative	Negative
THBat21_124	Rhinolophus pearsonii	F	Nulliparous	Darwvading Cave	Kanchanaburi	Negative	Positive	Positive
THBat21_125	Rhinolophus pearsonii	F	Parous	Darwvading Cave	Kanchanaburi	Negative	Positive	Negative
THBat21_126	Rhinolophus pearsonii	M	Adult	Darwvading Cave	Kanchanaburi	Negative	Positive	Positive
THBat21_127	Rhinolophus pearsonii	F	Parous	Darwvading Cave	Kanchanaburi	Negative	Positive	Negative
THBat21_128	Rhinolophus pearsonii	F	Parous	Darwvading Cave	Kanchanaburi	Negative	Positive	Positive
THBat21_129	Rhinolophus pearsonii	F	Parous	Darwvading Cave	Kanchanaburi	Negative	Positive	Negative
THbat22_001	Rhinolophus pearsonii	M	Adult	phra cave	Kanchanaburi	Negative	Negative	Negative
THbat22_002	Hipposideros gentilis	M	Adult	phra cave	Kanchanaburi	Negative	Negative	Negative
THbat22_003	Hipposideros gentilis	M	Adult	phra cave	Kanchanaburi	Positive	Negative	Negative
THbat22_004	Hipposideros gentilis	M	Adult	phra cave	Kanchanaburi	Negative	Negative	Negative
THbat22_005	Hipposideros gentilis	M	Adult	phra cave	Kanchanaburi	Negative	Negative	Negative
THbat22_006	Hipposideros gentilis	M	Adult	phra cave	Kanchanaburi	Negative	Negative	Negative
THbat22_007	Hipposideros gentilis	F	Parous	phra cave	Kanchanaburi	Negative	Negative	Negative
THbat22_008	Hipposideros gentilis	F	Parous	phra cave	Kanchanaburi	Negative	Negative	Negative
THbat22_009	Hipposideros gentilis	M	Adult	phra cave	Kanchanaburi	Negative	Negative	Negative
THbat22_010	Hipposideros gentilis	F	Nulliparous	phra cave	Kanchanaburi	Negative	Negative	Negative
THbat22_011	Hipposideros gentilis	M	Adult	phra cave	Kanchanaburi	Negative	Negative	Negative
THbat22_012	Hipposideros gentilis	M	Adult	phra cave	Kanchanaburi	Negative	Negative	Negative
THbat22_013	Hipposideros gentilis	F	Nulliparous	phra cave	Kanchanaburi	Negative	Negative	Negative
THbat22_014	Craseonycteris thonglongyai	M	Adult	phra cave	Kanchanaburi	Negative	Negative	Negative
THbat22_015	Craseonycteris thonglongyai	F	Parous	phra cave	Kanchanaburi	Negative	Negative	Negative
THbat22_016	Craseonycteris thonglongyai	M	Adult	phra cave	Kanchanaburi	Negative	Negative	Negative
THbat22_018	Craseonycteris thonglongyai	F	Nulliparous	phra cave	Kanchanaburi	Negative	Negative	Negative
THbat22_019	Megaderma spasma	M	Adult	Ta-Klor cave	Kanchanaburi	Negative	Negative	Negative
THbat22_020	Megaderma spasma	F	Parous	Ta-Klor cave	Kanchanaburi	Negative	Negative	Negative
THbat22_021	Megaderma spasma	F	Parous	Ta-Klor cave	Kanchanaburi	Negative	Negative	Negative
THBAT23_02	Hipposideros gentilis	M	Adult	Manow Phee cave	Kanchanaburi	Negative	Negative	Negative
THBAT23_03	Myotis siligorensis	F	Nulliparous	Manow Phee cave	Kanchanaburi	Negative	Positive	Positive
THBAT23_04	Myotis siligorensis	M	Adult	Manow Phee cave	Kanchanaburi	Negative	Negative	Negative
THBAT23_05	Myotis siligorensis	M	Adult	Manow Phee cave	Kanchanaburi	Negative	Positive	Positive
THBAT23_06	Myotis siligorensis	M	Adult	Manow Phee cave	Kanchanaburi	Negative	Positive	Positive
THBAT23_07	Myotis siligorensis	F	N/A	Manow Phee cave	Kanchanaburi	Negative	Positive	Negative
THBAT23_08	Myotis siligorensis	M	Adult	Manow Phee cave	Kanchanaburi	Negative	Positive	Positive
THBAT23_09	Myotis siligorensis	M	Adult	Manow Phee cave	Kanchanaburi	Negative	Negative	Negative
THBAT23_10	Myotis siligorensis	M	Adult	Manow Phee cave	Kanchanaburi	Negative	Negative	Negative
THBAT23_11	Myotis siligorensis	M	Adult	Manow Phee cave	Kanchanaburi	Negative	Negative	Negative
THBAT23_12	Myotis siligorensis	M	Adult	Manow Phee cave	Kanchanaburi	Negative	Negative	Negative
THBAT23_13	Myotis siligorensis	M	Adult	Manow Phee cave	Kanchanaburi	Negative	Negative	Negative
THBAT23_14	Myotis siligorensis	M	Adult	Manow Phee cave	Kanchanaburi	Negative	Positive	Positive
THBAT23_15	Myotis siligorensis	F	Parous	Manow Phee cave	Kanchanaburi	Negative	Negative	Negative
THBAT23_16	Myotis siligorensis	M	Adult	Manow Phee cave	Kanchanaburi	Negative	Negative	Negative
THBAT23_17	Myotis siligorensis	F	Parous	Manow Phee cave	Kanchanaburi	Negative	Negative	Negative
THBAT23_18	Myotis siligorensis	F	Parous	Manow Phee cave	Kanchanaburi	Negative	Positive	Positive
THBAT23_19	Rhinolophus coelophyllus	F	N/A	Manow Phee cave	Kanchanaburi	Negative	Negative	Negative
THBAT23_20	Rhinolophus coelophyllus	M	Adult	Manow Phee cave	Kanchanaburi	Negative	Negative	Negative
THBAT23_21	Rhinolophus coelophyllus	M	Adult	Manow Phee cave	Kanchanaburi	Negative	Negative	Negative
THBAT23_22	Rhinolophus coelophyllus	M	Adult	Manow Phee cave	Kanchanaburi	Negative	Negative	Negative
THBAT23_23	Rhinolophus coelophyllus	M	Adult	Manow Phee cave	Kanchanaburi	Negative	Negative	Negative
THBAT23_24	Rhinolophus coelophyllus	F	Parous	Manow Phee cave	Kanchanaburi	Negative	Negative	Negative
THBAT23_25	Hipposideros gentilis	M	Adult	Manow Phee cave	Kanchanaburi	Negative	Negative	Negative
THBAT23_26	Rhinolophus coelophyllus	M	Adult	Manow Phee cave	Kanchanaburi	Negative	Negative	Negative
THBAT23_27	Megaderma spasma	M	Adult	phra cave	Kanchanaburi	Negative	Positive	Negative
THBAT23_28	Megaderma spasma	M	Adult	phra cave	Kanchanaburi	Negative	Positive	Negative
THBAT23_29	Megaderma spasma	M	Adult	phra cave	Kanchanaburi	Negative	Negative	Negative
THBAT23_44	Megaderma spasma	F	Parous	Ta-Klor cave	Kanchanaburi	Negative	Negative	Negative
THBAT23_45	Megaderma spasma	M	Adult	Ta-Klor cave	Kanchanaburi	Negative	Negative	Negative
THBAT23_46	Megaderma spasma	F	Parous	Ta-Klor cave	Kanchanaburi	Negative	Negative	Negative
THBAT23_47	Megaderma spasma	M	Adult	Ta-Klor cave	Kanchanaburi	Negative	Negative	Negative
THBAT23_48	Megaderma spasma	M	Adult	Ta-Klor cave	Kanchanaburi	Negative	Negative	Negative
THBAT23_49	Rhinolophus coelophyllus	M	Adult	Ta-Klor cave	Kanchanaburi	Negative	Negative	Negative
THBAT23_50	Hipposideros gentilis	M	Adult	phra cave	Kanchanaburi	Negative	Negative	Negative
THBAT23_51	Hipposideros gentilis	M	Adult	phra cave	Kanchanaburi	Negative	Negative	Negative
THBAT23_52	Hipposideros gentilis	F	Parous	phra cave	Kanchanaburi	Negative	Negative	Negative
THBAT23_53	Hipposideros gentilis	F	Parous	phra cave	Kanchanaburi	Negative	Negative	Negative
THBAT23_54	Hipposideros gentilis	F	Parous	phra cave	Kanchanaburi	Negative	Negative	Negative
THBAT23_57	Craseonycteris thonglongyai	F	Nulliparous	phra cave	Kanchanaburi	Negative	Negative	Negative
THBAT23_59	Craseonycteris thonglongyai	M	Adult	phra cave	Kanchanaburi	Negative	Negative	Negative
THBAT23_61	Hipposideros gentilis	F	Nulliparous	phra cave	Kanchanaburi	Negative	Negative	Negative
THBAT23_62	Hipposideros gentilis	F	Lactating	phra cave	Kanchanaburi	Negative	Negative	Negative
THBAT23_64	Hipposideros gentilis	F	Parous	phra cave	Kanchanaburi	Negative	Negative	Negative
THBAT23_65	Hipposideros gentilis	F	Parous	phra cave	Kanchanaburi	Negative	Negative	Negative
THBAT23_66	Hipposideros gentilis	F	Nulliparous	phra cave	Kanchanaburi	Negative	Negative	Negative
THBAT23_81	Taphozous melanopogon	F	Pragnent	phra cave	Kanchanaburi	Negative	Negative	Negative
THBAT23_82	Hipposideros gentilis	F	Lactating	phra cave	Kanchanaburi	Negative	Negative	Negative
THBAT23_83	Hipposideros gentilis	F	Lactating	phra cave	Kanchanaburi	Negative	Negative	Negative
THBAT23_84	Taphozous melanopogon	F	Nulliparous	phra cave	Kanchanaburi	Negative	Negative	Negative
THBAT23_85	Hipposideros gentilis	F	Lactating	phra cave	Kanchanaburi	Negative	Negative	Negative
THBAT23_86	Hipposideros gentilis	F	Lactating	phra cave	Kanchanaburi	Negative	Negative	Negative
THBAT23_87	Hipposideros gentilis	F	Lactating	phra cave	Kanchanaburi	Negative	Negative	Negative
THBAT23_88	Hipposideros gentilis	F	Lactating	phra cave	Kanchanaburi	Negative	Negative	Negative
THBAT23_89	Hipposideros gentilis	F	Lactating	phra cave	Kanchanaburi	Negative	Negative	Negative
THBAT23_90	Myotis ricketti	F	Lactating	Pomelo Farm	Kanchanaburi	Negative	Negative	Negative
THBAT23_95	Hipposideros gentilis	M	Adult	phra cave	Kanchanaburi	Negative	Negative	Negative
THBAT23_96	Hipposideros gentilis	F	Lactating	phra cave	Kanchanaburi	Negative	Negative	Negative
THBAT23_97	Hipposideros gentilis	F	Pragnent	phra cave	Kanchanaburi	Negative	Negative	Negative
THBAT23_98	Hipposideros gentilis	F	Pragnent	phra cave	Kanchanaburi	Negative	Negative	Negative
THBAT23_99	Hipposideros gentilis	F	Pragnent	phra cave	Kanchanaburi	Negative	Negative	Negative
THBAT23_100	Megaderma spasma	M	Adult	phra cave	Kanchanaburi	Negative	Positive	Positive
THBAT23_102	Taphozous melanopogon	M	Adult	phra cave	Kanchanaburi	Negative	Negative	Negative
THBAT23_103	Rhinolophus coelophyllus	M	Adult	phra cave	Kanchanaburi	Negative	Negative	Negative
THBAT23_104	Taphozous melanopogon	M	Juvenile	phra cave	Kanchanaburi	Negative	Negative	Negative
THBAT23_105	Taphozous melanopogon	M	Juvenile	phra cave	Kanchanaburi	Negative	Negative	Negative
THBAT23_106	Taphozous melanopogon	M	Juvenile	phra cave	Kanchanaburi	Negative	Negative	Negative
THBAT23_107	Taphozous melanopogon	F	Juvenile	phra cave	Kanchanaburi	Negative	Negative	Negative
THBAT23_108	Taphozous melanopogon	M	Juvenile	phra cave	Kanchanaburi	Negative	Negative	Negative
THBAT23_109	Taphozous melanopogon	M	Juvenile	phra cave	Kanchanaburi	Negative	Negative	Negative
THBAT23_110	Taphozous melanopogon	F	Juvenile	phra cave	Kanchanaburi	Negative	Negative	Negative
THBAT23_111	Miniopterus magnater	M	Adult	phra cave	Kanchanaburi	Negative	Negative	Negative
THBAT23_112	Hipposideros gentilis	F	Lactating	phra cave	Kanchanaburi	Negative	Negative	Negative
THBAT23_113	Hipposideros gentilis	M	Juvenile	phra cave	Kanchanaburi	Negative	Negative	Negative
THBAT23_114	Hipposideros gentilis	F	Lactating	phra cave	Kanchanaburi	Negative	Negative	Negative
THBAT23_115	Hipposideros gentilis	F	Juvenile	phra cave	Kanchanaburi	Negative	Negative	Negative
THBAT23_116	Rhinolophus thomasi	F	Lactating	phra cave	Kanchanaburi	Negative	Positive	Negative
THBAT23_117	Rhinolophus thomasi	M	Juvenile	phra cave	Kanchanaburi	Negative	Negative	Negative
THBAT23_120	Hipposideros gentilis	M	Adult	phra cave	Kanchanaburi	Positive	Positive	Positive
THBAT23_121	Hipposideros gentilis	F	Lactating	phra cave	Kanchanaburi	Negative	Negative	Negative
THBAT23_122	Hipposideros gentilis	M	Adult	phra cave	Kanchanaburi	Negative	Negative	Negative
THBAT23_131	Rhinolophus coelophyllus	F	Nulliparous	phra cave	Kanchanaburi	Negative	Negative	Negative
THBAT23_132	Hipposideros cineraceus	F	Nulliparous	phra cave	Kanchanaburi	Negative	Positive	Negative
THBAT23_140	Megaderma spasma	F	Nulliparous	phra cave	Kanchanaburi	Negative	Negative	Negative
THBAT23_141	Rhinolophus thomasi	M	Juvenile	phra cave	Kanchanaburi	Negative	Negative	Negative
THBAT23_142	Hipposideros gentilis	M	Adult	phra cave	Kanchanaburi	Negative	Negative	Negative
THBAT23_150	Hipposideros gentilis	M	Adult	phra cave	Kanchanaburi	Negative	Negative	Negative
THBAT23_151	Hipposideros gentilis	M	Adult	phra cave	Kanchanaburi	Negative	Negative	Negative
THBAT23_152	Hipposideros gentilis	F	Nulliparous	phra cave	Kanchanaburi	Negative	Negative	Negative
THBAT23_153	Hipposideros gentilis	M	Adult	phra cave	Kanchanaburi	Negative	Negative	Negative
THBAT23_154	Hipposideros gentilis	M	Adult	phra cave	Kanchanaburi	Negative	Negative	Negative
THBAT23_155	Hipposideros gentilis	M	Adult	phra cave	Kanchanaburi	Negative	Negative	Negative
THBAT23_156	Hipposideros gentilis	M	Adult	phra cave	Kanchanaburi	Negative	Negative	Negative
THBAT23_157	Hipposideros gentilis	M	Adult	phra cave	Kanchanaburi	Negative	Negative	Negative
THBAT23_158	Hipposideros gentilis	M	Adult	phra cave	Kanchanaburi	Negative	Negative	Negative
THBAT23_159	Hipposideros gentilis	F	Parous	phra cave	Kanchanaburi	Negative	Negative	Negative
THBAT23_160	Hipposideros gentilis	F	Nulliparous	phra cave	Kanchanaburi	Negative	Negative	Negative
THBAT23_161	Hipposideros gentilis	M	Adult	phra cave	Kanchanaburi	Negative	Negative	Negative
THBAT23_162	Hipposideros gentilis	F	Juvenile	phra cave	Kanchanaburi	Negative	Negative	Negative
THBAT23_163	Hipposideros gentilis	M	Juvenile	phra cave	Kanchanaburi	Negative	Negative	Negative
THBAT23_164	Hipposideros gentilis	F	Nulliparous	phra cave	Kanchanaburi	Negative	Negative	Negative
THBAT23_165	Hipposideros gentilis	M	Adult	phra cave	Kanchanaburi	Negative	Negative	Negative
THBAT23_166	Hipposideros gentilis	M	Adult	phra cave	Kanchanaburi	Negative	Negative	Negative
THBAT23_167	Hipposideros gentilis	M	Adult	phra cave	Kanchanaburi	Negative	Negative	Negative
THBAT23_168	Hipposideros gentilis	M	Juvenile	phra cave	Kanchanaburi	Negative	Negative	Negative
THBAT23_169	Hipposideros gentilis	M	Juvenile	phra cave	Kanchanaburi	Negative	Negative	Negative
THBAT23_170	Hipposideros gentilis	M	Juvenile	phra cave	Kanchanaburi	Negative	Negative	Negative
THBAT23_171	Hipposideros gentilis	M	Adult	phra cave	Kanchanaburi	Negative	Negative	Negative
THBAT23_172	Hipposideros gentilis	M	Adult	phra cave	Kanchanaburi	Negative	Negative	Negative
THBAT23_173	Hipposideros gentilis	M	Adult	phra cave	Kanchanaburi	Negative	Negative	Negative
THBAT23_174	Hipposideros gentilis	M	Adult	phra cave	Kanchanaburi	Negative	Negative	Negative
THBAT23_175	Megaderma spasma	M	Adult	phra cave	Kanchanaburi	Negative	Positive	Positive
THBAT23_176	Rhinolophus coelophyllus	M	Adult	phra cave	Kanchanaburi	Negative	Positive	Positive
THBAT23_177	Rhinolophus coelophyllus	M	Adult	phra cave	Kanchanaburi	Negative	Negative	Negative
THBAT23_179	Myotis siligorensis	F	Adult	Manow Phee cave	Kanchanaburi	Negative	Negative	Negative
THBAT23_180	Myotis siligorensis	M	Adult	Manow Phee cave	Kanchanaburi	Negative	Negative	Negative
THBAT23_181	Myotis siligorensis	M	Adult	Manow Phee cave	Kanchanaburi	Negative	Negative	Negative
THBAT23_182	Myotis siligorensis	M	Adult	Manow Phee cave	Kanchanaburi	Negative	Negative	Negative
THBAT23_183	Myotis siligorensis	M	Adult	Manow Phee cave	Kanchanaburi	Negative	Negative	Negative
THBAT23_184	Myotis siligorensis	F	Adult	Manow Phee cave	Kanchanaburi	Negative	Negative	Negative
THBAT23_185	Myotis siligorensis	M	Late Juvenile	Manow Phee cave	Kanchanaburi	Negative	Negative	Negative
THBAT23_186	Myotis siligorensis	F	Adult	Manow Phee cave	Kanchanaburi	Negative	Negative	Negative
THBAT23_187	Myotis siligorensis	M	Adult	Manow Phee cave	Kanchanaburi	Negative	Negative	Negative
THBAT23_188	Myotis siligorensis	M	Adult	Manow Phee cave	Kanchanaburi	Negative	Negative	Negative
THBAT23_189	Myotis siligorensis	M	Adult	Manow Phee cave	Kanchanaburi	Negative	Negative	Negative
THBAT23_190	Myotis siligorensis	M	Adult	Manow Phee cave	Kanchanaburi	Negative	Negative	Negative
THBAT23_191	Myotis siligorensis	F	Adult	Manow Phee cave	Kanchanaburi	Negative	Negative	Negative
THBAT23_192	Myotis siligorensis	M	Juvenile	Manow Phee cave	Kanchanaburi	Negative	Negative	Negative
THBAT23_193	Myotis siligorensis	M	Adult	Manow Phee cave	Kanchanaburi	Negative	Negative	Negative
THBAT23_194	Myotis siligorensis	M	Adult	Manow Phee cave	Kanchanaburi	Negative	Negative	Negative
THBAT23_195	Myotis siligorensis	M	Adult	Manow Phee cave	Kanchanaburi	Negative	Negative	Negative
THBAT23_196	Myotis siligorensis	M	Adult	Manow Phee cave	Kanchanaburi	Negative	Negative	Negative
THBAT23_197	Myotis siligorensis	F	Adult	Manow Phee cave	Kanchanaburi	Negative	Negative	Negative
THBAT23_198	Myotis siligorensis	F	Adult	Manow Phee cave	Kanchanaburi	Negative	Negative	Negative
THBAT23_199	Myotis siligorensis	M	Adult	Manow Phee cave	Kanchanaburi	Negative	Negative	Negative
THBAT23_200	Myotis siligorensis	M	Adult	Manow Phee cave	Kanchanaburi	Negative	Negative	Negative
THBAT23_201	Myotis siligorensis	F	Adult	Manow Phee cave	Kanchanaburi	Negative	Negative	Negative
THBAT23_202	Myotis siligorensis	M	Adult	Manow Phee cave	Kanchanaburi	Negative	Negative	Negative
THBAT23_203	Myotis siligorensis	M	Adult	Manow Phee cave	Kanchanaburi	Negative	Negative	Negative
THBAT23_204	Myotis siligorensis	F	Adult	Manow Phee cave	Kanchanaburi	Negative	Negative	Negative
THBAT23_205	Myotis siligorensis	M	Adult	Manow Phee cave	Kanchanaburi	Negative	Negative	Negative
THBAT23_206	Myotis siligorensis	F	Adult	Manow Phee cave	Kanchanaburi	Negative	Negative	Negative
THBAT23_207	Myotis siligorensis	F	Adult	Manow Phee cave	Kanchanaburi	Negative	Negative	Negative
THBAT23_208	Myotis siligorensis	F	Adult	Manow Phee cave	Kanchanaburi	Negative	Negative	Negative
THBAT23_209	Myotis siligorensis	M	Adult	Manow Phee cave	Kanchanaburi	Negative	Negative	Negative
THBAT23_210	Myotis siligorensis	M	Adult	Manow Phee cave	Kanchanaburi	Negative	Negative	Negative
THBAT23_211	Myotis siligorensis	F	Adult	Manow Phee cave	Kanchanaburi	Negative	Negative	Negative
THBAT23_212	Myotis siligorensis	F	Adult	Manow Phee cave	Kanchanaburi	Negative	Negative	Negative
THBAT23_213	Myotis siligorensis	M	Adult	Manow Phee cave	Kanchanaburi	Negative	Negative	Negative
THBAT23_214	Myotis siligorensis	M	Adult	Manow Phee cave	Kanchanaburi	Negative	Negative	Negative
THBAT23_215	Myotis siligorensis	M	Adult	Manow Phee cave	Kanchanaburi	Negative	Negative	Negative
THBAT23_216	Myotis siligorensis	M	Adult	Manow Phee cave	Kanchanaburi	Negative	Negative	Negative
THBAT23_217	Myotis siligorensis	F	Adult	Manow Phee cave	Kanchanaburi	Negative	Negative	Negative
THBAT23_218	Hipposideros larvatus	F	Nulliparous	Manow Phee cave	Kanchanaburi	Negative	Negative	Negative
THBAT23_219	Hipposideros gentilis	M	Young	Manow Phee cave	Kanchanaburi	Negative	Negative	Negative
THBAT23_220	Hipposideros gentilis	M	Young	Manow Phee cave	Kanchanaburi	Negative	Negative	Negative
THBAT23_221	Hipposideros gentilis	F	Parous	Manow Phee cave	Kanchanaburi	Negative	Negative	Negative
THBAT23_222	Hipposideros gentilis	M	Young	Manow Phee cave	Kanchanaburi	Negative	Negative	Negative
THBAT23_223	Rhinolophus malayanus	F	Young	Manow Phee cave	Kanchanaburi	Negative	Negative	Negative
THBAT23_224	Rhinolophus malayanus	F	Young	Manow Phee cave	Kanchanaburi	Negative	Negative	Negative
THBAT23_225	Rhinolophus malayanus	F	Nulliparous	Manow Phee cave	Kanchanaburi	Negative	Negative	Negative
THBAT23_226	Rhinolophus coelophyllus	F	Parous	Manow Phee cave	Kanchanaburi	Negative	Negative	Negative
THBAT23_227	Rhinolophus coelophyllus	F	Nulliparous	Manow Phee cave	Kanchanaburi	Negative	Negative	Negative
THBAT23_228	Rhinolophus coelophyllus	M	Adult	Manow Phee cave	Kanchanaburi	Negative	Negative	Negative
THBAT23_247	Megaderma spasma	M	Adult	phra cave	Kanchanaburi	Negative	Positive	Positive
THBAT23_250	Megaderma spasma	M	Adult	phra cave	Kanchanaburi	Negative	Positive	Positive
THBAT23_251	Megaderma spasma	F	Nulliparous	phra cave	Kanchanaburi	Negative	Positive	Positive
THBAT23_252	Rhinolophus coelophyllus	M	Adult	phra cave	Kanchanaburi	Negative	Positive	Positive
THBAT23_253	Hipposideros gentilis	F	Parous	phra cave	Kanchanaburi	Negative	Negative	Negative
THBAT23_254	Hipposideros gentilis	M	Adult	phra cave	Kanchanaburi	Negative	Negative	Negative
THBAT23_255	Hipposideros gentilis	M	Adult	phra cave	Kanchanaburi	Negative	Negative	Negative
THBAT23_256	Hipposideros gentilis	M	Adult	phra cave	Kanchanaburi	Negative	Negative	Negative
THBAT23_259	Craseonycteris thonglongyai	F	Nulliparous	phra cave	Kanchanaburi	Negative	Negative	Negative
THBAT23_267	Hipposideros gentilis	M	Adult	phra cave	Kanchanaburi	Negative	Negative	Negative
THBAT23_268	Craseonycteris thonglongyai	F	Nulliparous	phra cave	Kanchanaburi	Negative	Negative	Negative
THBAT23_269	Craseonycteris thonglongyai	M	Adult	phra cave	Kanchanaburi	Negative	Negative	Negative
THBAT23_270	Craseonycteris thonglongyai	F	Nulliparous	phra cave	Kanchanaburi	Negative	Negative	Negative
THBAT23_271	Craseonycteris thonglongyai	M	Adult	phra cave	Kanchanaburi	Negative	Negative	Negative
THBAT23_272	Craseonycteris thonglongyai	F	Parous	phra cave	Kanchanaburi	Negative	Negative	Negative
THBAT23_273	Craseonycteris thonglongyai	F	Nulliparous	phra cave	Kanchanaburi	Negative	Negative	Negative
THBAT23_274	Craseonycteris thonglongyai	M	Adult	phra cave	Kanchanaburi	Negative	Negative	Negative
THBAT23_275	Craseonycteris thonglongyai	F	Nulliparous	phra cave	Kanchanaburi	Negative	Negative	Negative
THBAT23_276	Craseonycteris thonglongyai	F	Parous	phra cave	Kanchanaburi	Negative	Negative	Negative
THBAT23_277	Craseonycteris thonglongyai	F	Nulliparous	phra cave	Kanchanaburi	Negative	Negative	Negative
THBAT23_278	Craseonycteris thonglongyai	M	Adult	phra cave	Kanchanaburi	Negative	Negative	Negative
THBAT23_279	Hipposideros gentilis	M	Adult	phra cave	Kanchanaburi	Negative	Negative	Negative
THBAT23_280	Hipposideros gentilis	M	Adult	phra cave	Kanchanaburi	Negative	Positive	Negative
THBAT23_281	Hipposideros gentilis	M	Adult	phra cave	Kanchanaburi	Negative	Negative	Negative
THBAT23_282	Hipposideros gentilis	M	Adult	phra cave	Kanchanaburi	Negative	Negative	Negative
THBAT23_283	Hipposideros gentilis	M	Adult	phra cave	Kanchanaburi	Negative	Negative	Negative
THBAT23_284	Taphozous melanopogon	F	Nulliparous	phra cave	Kanchanaburi	Negative	Negative	Negative
THBAT23_285	Taphozous melanopogon	F	Nulliparous	phra cave	Kanchanaburi	Negative	Negative	Negative
THBAT23_286	Taphozous melanopogon	M	Adult	phra cave	Kanchanaburi	Negative	Negative	Negative
THBAT23_287	Taphozous melanopogon	M	Adult	phra cave	Kanchanaburi	Negative	Negative	Negative
THBAT23_288	Taphozous melanopogon	M	Adult	phra cave	Kanchanaburi	Negative	Negative	Negative
THBAT23_289	Taphozous melanopogon	F	Nulliparous	phra cave	Kanchanaburi	Negative	Negative	Negative
THBAT23_290	Taphozous melanopogon	M	Adult	phra cave	Kanchanaburi	Negative	Negative	Negative
THBAT23_291	Taphozous melanopogon	M	Adult	phra cave	Kanchanaburi	Negative	Negative	Negative
THBAT23_292	Taphozous melanopogon	M	Adult	phra cave	Kanchanaburi	Negative	Negative	Negative
THBAT23_293	Taphozous melanopogon	F	Parous	phra cave	Kanchanaburi	Negative	Negative	Negative
THBAT23_294	Taphozous melanopogon	M	Adult	phra cave	Kanchanaburi	Negative	Negative	Negative
THBAT23_295	Taphozous melanopogon	F	Nulliparous	phra cave	Kanchanaburi	Negative	Positive	Negative
THBAT23_296	Taphozous melanopogon	M	Adult	phra cave	Kanchanaburi	Negative	Negative	Negative
THBAT23_297	Taphozous melanopogon	M	Adult	phra cave	Kanchanaburi	Negative	Negative	Negative
THBAT23_298	Hipposideros gentilis	F	Parous	phra cave	Kanchanaburi	Negative	Negative	Negative
THBAT23_299	Hipposideros gentilis	F	Nulliparous	phra cave	Kanchanaburi	Negative	Negative	Negative
THBAT23_300	Hipposideros gentilis	M	Adult	phra cave	Kanchanaburi	Negative	Negative	Negative
THBAT23_301	Taphozous melanopogon	F	Parous	phra cave	Kanchanaburi	Negative	Negative	Negative
THBAT23_302	Taphozous melanopogon	F	Nulliparous	Koh Kham Island	Chonburi	Negative	Negative	Negative
THBAT23_303	Taphozous melanopogon	F	Parous	Koh Kham Island	Chonburi	Negative	Negative	Negative
THBAT23_304	Taphozous melanopogon	M	Adult	Koh Kham Island	Chonburi	Negative	Negative	Negative
THBAT23_305	Taphozous melanopogon	F	Nulliparous	Koh Kham Island	Chonburi	Negative	Negative	Negative
THBAT23_306	Taphozous melanopogon	F	Nulliparous	Koh Kham Island	Chonburi	Negative	Negative	Negative
THBAT23_307	Taphozous melanopogon	M	Adult	Koh Kham Island	Chonburi	Negative	Negative	Negative
THBAT23_308	Taphozous melanopogon	F	Nulliparous	Koh Kham Island	Chonburi	Negative	Negative	Negative
THBAT23_309	Taphozous melanopogon	F	Parous	Koh Kham Island	Chonburi	Negative	Negative	Negative
THBAT23_310	Taphozous melanopogon	M	Adult	Koh Kham Island	Chonburi	Negative	Negative	Negative
THBAT23_311	Taphozous melanopogon	M	Adult	Koh Kham Island	Chonburi	Negative	Negative	Negative
THBAT23_312	Taphozous melanopogon	M	Adult	Koh Kham Island	Chonburi	Negative	Negative	Negative
THBAT23_313	Taphozous melanopogon	M	Adult	Koh Kham Island	Chonburi	Negative	Positive	Negative
THBAT23_314	Taphozous melanopogon	M	Adult	Koh Kham Island	Chonburi	Negative	Negative	Negative
THBAT23_315	Taphozous melanopogon	M	Adult	Koh Kham Island	Chonburi	Negative	Negative	Negative
